# Supplementary material for: Loss of LLGL1 Elevates EGFR/RAS/MAPK Signaling and Remodels EMT Markers in Huh-7 Hepatocellular Carcinoma Cells
Source: Int J Mol Sci. 2026 Mar 24;27(7):2959. doi: 10.3390/ijms27072959 (PMC13073841; doi:10.3390/ijms27072959)
Supplement: Supplementary file 1 [file ijms-27-02959-s001.zip]

Archive with 3 entries (2 files):
- ijms-4109886-supplementary revised/
- ijms-4109886-supplementary revised/Fig. S1.pdf
- ijms-4109886-supplementary revised/Table S1 revised.docx
